# Supplementary material for: Eyelid Complications in Subciliary Versus Transconjunctival Approaches to Orbital and Zygomaticofacial Fractures: A Meta-Analysis
Source: J Clin Med. 2025 Sep 12;14(18):6431. doi: 10.3390/jcm14186431 (PMC12470683; doi:10.3390/jcm14186431)
Supplement: Supplementary file 1 [file jcm-14-06431-s001.zip]

Archive with 2 entries (2 files):
- Supplementary Table S1.pdf
- Supplementary Table S2_exclusion reasons.pdf
